# Supplementary material for: Social Identity Threat Motivates Science-Discrediting Online Comments
Source: PLoS One. 2015 Feb 3;10(2):e0117476. doi: 10.1371/journal.pone.0117476 (PMC4315604; doi:10.1371/journal.pone.0117476)
Supplement: S1 Data — (ZIP) [file pone.0117476.s005.zip]

Archive with 4 entries (4 files):
- Data S1/data-study2.sav
- Data S1/data-study3.sav
- Data S1/syntax-study2.sps
- Data S1/syntax-study3.sps
