# Supplementary material for: Social Identity Threat Motivates Science-Discrediting Online Comments
Source: PLoS One. 2015 Feb 3;10(2):e0117476. doi: 10.1371/journal.pone.0117476 (PMC4315604; doi:10.1371/journal.pone.0117476)
Supplement: S1 Data — (ZIP) [file pone.0117476.s005.zip › Data S1/syntax-study2.sps]

COMPUTE out = 0.
 if (spieler < 1) out=1.
EXECUTE.

COMPUTE miss = 0.
if (missing(si)| missing(std)|missing(spieler)) miss = 1.
USE ALL.
COMPUTE filter=(out = 0 & miss = 0 ).
FILTER BY filter.
EXECUTE.

DESCRIPTIVES VARIABLES=SD02_01r SD01  TIME_SUM
  /STATISTICS=MEAN.


FREQUENCIES VARIABLES=SD02_01r SD01 si  stkb stb std  
  /STATISTICS=STDDEV MINIMUM MAXIMUM MEAN MEDIAN
  /ORDER=ANALYSIS.

********************************************************** ANALYSIS **********************************************************.
*Center identifcation  for interaction terms (balance conditions).
COMPUTE sic = si - 2.8713.
COMPUTE sir1 = sic*reihe_beleg.
COMPUTE sir2 = sic*reihe_altneu.
COMPUTE siri  = sic*reihe_int.
EXECUTE.

*Liking Diskiking Behavior.
COMPUTE  da2 = $sysmis.
   if (dakb = -1 & dab = -1) da2 = 0.
   if (dakb = 0 & dab = -1) da2 = -1.
   if (dakb = 1 & dab = -1) da2 = -1.
   if (dakb = -1 & dab = 0) da2 = 1.
   if (dakb = 0 & dab = 0) da2 = 0.
   if (dakb = 1 & dab = 0) da2 = -1.
   if (dakb = -1 & dab = 1) da2 = 1.
   if (dakb = 0 & dab = 1) da2 = 1.
   if (dakb = 1 & dab = 1) da2 = 0.
EXECUTE.

NOMREG da2 (BASE=0 ORDER=ASCENDING) WITH si 
  /CRITERIA CIN(95) DELTA(0) MXITER(100) MXSTEP(5) CHKSEP(20) LCONVERGE(0) PCONVERGE(0.000001) 
    SINGULAR(0.00000001) 
  /MODEL
  /STEPWISE=PIN(.05) POUT(0.1) MINEFFECT(0) RULE(SINGLE) ENTRYMETHOD(LR) REMOVALMETHOD(LR)
  /INTERCEPT=INCLUDE
  /PRINT=PARAMETER SUMMARY LRT CPS STEP MFI.

NOMREG da2 (BASE=0 ORDER=ASCENDING) WITH si reihe_beleg reihe_altneu reihe_int sir1 sir2 siri
  /CRITERIA CIN(95) DELTA(0) MXITER(100) MXSTEP(5) CHKSEP(20) LCONVERGE(0) PCONVERGE(0.000001) 
    SINGULAR(0.00000001) 
  /MODEL
  /STEPWISE=PIN(.05) POUT(0.1) MINEFFECT(0) RULE(SINGLE) ENTRYMETHOD(LR) REMOVALMETHOD(LR)
  /INTERCEPT=INCLUDE
  /PRINT=PARAMETER SUMMARY LRT CPS STEP MFI.

*Alternative Analysis in Table S.3.

ONEWAY si BY dab
 /MISSING ANALYSIS
 /CONTRAST= 1 -1 0 
 /CONTRAST=  0 -1 1
 /CONTRAST=  -1 -1 2
 /STATISTICS DESCRIPTIVES 
 /PLOT MEANS.

ONEWAY si BY dakb
 /MISSING ANALYSIS
 /CONTRAST=  0 -1 1
 /CONTRAST= 1 -1 0 
 /CONTRAST=  2 -1 -1
 /STATISTICS DESCRIPTIVES 
 /PLOT MEANS.


*Posting Behavior.

*Coding Scheme:.
COMPUTE kom2 =  $sysmis.
   if (komkb = 1 & komb = 1) kom2 = 0.
   if (komkb = 2 & komb = 1) kom2 = -1.
   if (komkb = 3 & komb = 1) kom2 = -1.
   if (komkb = 4 & komb = 1) kom2 = -1.
   if (komkb = 1 & komb = 2) kom2 = 1.
   if (komkb = 2 & komb = 2) kom2 = 0.
   if (komkb = 3 & komb = 2) kom2 = 0.
   if (komkb = 4 & komb = 2) kom2 = -1.
   if (komkb = 1 & komb = 3) kom2 = 1.
   if (komkb = 2 & komb = 3) kom2 = 0.
   if (komkb = 3 & komb = 3) kom2 = 0.
   if (komkb = 4 & komb = 3) kom2 = -1.
   if (komkb = 1 & komb = 4) kom2 = 1.
   if (komkb = 2 & komb = 4) kom2 = 1.
   if (komkb = 3 & komb = 4) kom2 = 1.
   if (komkb = 4 & komb = 4) kom2 = 0.
EXECUTE.

NOMREG kom2 (BASE=0 ORDER=ASCENDING) WITH si
  /CRITERIA CIN(95) DELTA(0) MXITER(100) MXSTEP(5) CHKSEP(20) LCONVERGE(0) PCONVERGE(0.000001) 
    SINGULAR(0.00000001) 
  /MODEL
  /STEPWISE=PIN(.05) POUT(0.1) MINEFFECT(0) RULE(SINGLE) ENTRYMETHOD(LR) REMOVALMETHOD(LR)
  /INTERCEPT=INCLUDE
  /PRINT=PARAMETER SUMMARY LRT CPS STEP MFI.


*Alternative Analysis in Table S.3.


ONEWAY si BY komkb
 /MISSING ANALYSIS
 /CONTRAST=  3 -1 -1 -1
 /CONTRAST= 0 -1 2 -1
 /CONTRAST=  0 1 0 -1
 /STATISTICS DESCRIPTIVES 
 /PLOT MEANS.

ONEWAY si BY komb
 /MISSING ANALYSIS
 /CONTRAST=  -1 -1 -1 3
 /CONTRAST= -1  -1 2 0
 /CONTRAST=  -1 1 0  0
 /STATISTICS DESCRIPTIVES 
 /PLOT MEANS.


*with balance conditions.
NOMREG kom2 (BASE=0 ORDER=ASCENDING) WITH si reihe_beleg reihe_altneu reihe_int sir1 sir2 siri
  /CRITERIA CIN(95) DELTA(0) MXITER(100) MXSTEP(5) CHKSEP(20) LCONVERGE(0) PCONVERGE(0.000001) 
    SINGULAR(0.00000001) 
  /MODEL
  /STEPWISE=PIN(.05) POUT(0.1) MINEFFECT(0) RULE(SINGLE) ENTRYMETHOD(LR) REMOVALMETHOD(LR)
  /INTERCEPT=INCLUDE
  /PRINT=PARAMETER SUMMARY LRT CPS STEP MFI.


* posting frequency

NONPAR CORR
  /VARIABLES=si kom3
  /PRINT=TWOTAIL NOSIG SPEARMAN
  /MISSING=PAIRWISE.

COMPUTE kom3 =  $sysmis.
   if (komkb = 1 & komb = 1) kom3 = 2.
   if (komkb = 2 & komb = 1) kom3 = 1.
   if (komkb = 3 & komb = 1) kom3 = 3.
   if (komkb = 4 & komb = 1) kom3 = 2.
   if (komkb = 1 & komb = 2) kom3 = 1.
   if (komkb = 2 & komb = 2) kom3 = 0.
   if (komkb = 3 & komb = 2) kom3 = 2.
   if (komkb = 4 & komb = 2) kom3 = 1.
   if (komkb = 1 & komb = 3) kom3 = 3.
   if (komkb = 2 & komb = 3) kom3 = 2.
   if (komkb = 3 & komb = 3) kom3 = 4.
   if (komkb = 4 & komb = 3) kom3 = 3.
   if (komkb = 1 & komb = 4) kom3 = 2.
   if (komkb = 2 & komb = 4) kom3 = 1.
   if (komkb = 3 & komb = 4) kom3 = 3.
   if (komkb = 4 & komb = 4) kom3 = 2.
EXECUTE.

*content analysis.:
                
NONPAR CORR
  /VARIABLES=si
                        k_b122x k_b121 k_kb122x k_kb121
                        k_pos_b k_pos_kb
                        k_kbm_411 k_kbm_412 k_bm_411 k_bm_412
  /PRINT=TWOTAIL NOSIG SPEARMAN
  /MISSING=PAIRWISE.

*Balance Conditons.

REGRESSION
  /MISSING LISTWISE
  /STATISTICS COEFF OUTS R ANOVA CHANGE
  /CRITERIA=PIN(.05) POUT(.10)
  /NOORIGIN 
  /DEPENDENT  k_b122x
  /METHOD=ENTER si reihe_beleg reihe_altneu reihe_int sir1 sir2 siri.
REGRESSION
  /MISSING LISTWISE
  /STATISTICS COEFF OUTS R ANOVA CHANGE
  /CRITERIA=PIN(.05) POUT(.10)
  /NOORIGIN 
  /DEPENDENT   k_b121
  /METHOD=ENTER si reihe_beleg reihe_altneu reihe_int sir1 sir2 siri.
REGRESSION
  /MISSING LISTWISE
  /STATISTICS COEFF OUTS R ANOVA CHANGE
  /CRITERIA=PIN(.05) POUT(.10)
  /NOORIGIN 
  /DEPENDENT   k_kb122x
  /METHOD=ENTER si reihe_beleg reihe_altneu reihe_int sir1 sir2 siri.
REGRESSION
  /MISSING LISTWISE
  /STATISTICS COEFF OUTS R ANOVA CHANGE
  /CRITERIA=PIN(.05) POUT(.10)
  /NOORIGIN 
  /DEPENDENT   k_kb121
  /METHOD=ENTER si reihe_beleg reihe_altneu reihe_int sir1 sir2 siri.
REGRESSION
  /MISSING LISTWISE
  /STATISTICS COEFF OUTS R ANOVA CHANGE
  /CRITERIA=PIN(.05) POUT(.10)
  /NOORIGIN 
  /DEPENDENT   k_pos_b 
  /METHOD=ENTER si reihe_beleg reihe_altneu reihe_int sir1 sir2 siri.
REGRESSION
  /MISSING LISTWISE
  /STATISTICS COEFF OUTS R ANOVA CHANGE
  /CRITERIA=PIN(.05) POUT(.10)
  /NOORIGIN 
  /DEPENDENT  k_pos_kb
  /METHOD=ENTER si reihe_beleg reihe_altneu reihe_int sir1 sir2 siri.
REGRESSION
  /MISSING LISTWISE
  /STATISTICS COEFF OUTS R ANOVA CHANGE
  /CRITERIA=PIN(.05) POUT(.10)
  /NOORIGIN 
  /DEPENDENT   k_kbm_411
  /METHOD=ENTER si reihe_beleg reihe_altneu reihe_int sir1 sir2 siri.
REGRESSION
  /MISSING LISTWISE
  /STATISTICS COEFF OUTS R ANOVA CHANGE
  /CRITERIA=PIN(.05) POUT(.10)
  /NOORIGIN 
  /DEPENDENT   k_kbm_412
  /METHOD=ENTER si reihe_beleg reihe_altneu reihe_int sir1 sir2 siri.
REGRESSION
  /MISSING LISTWISE
  /STATISTICS COEFF OUTS R ANOVA CHANGE
  /CRITERIA=PIN(.05) POUT(.10)
  /NOORIGIN 
  /DEPENDENT   k_bm_411
  /METHOD=ENTER si reihe_beleg reihe_altneu reihe_int sir1 sir2 siri.
REGRESSION
  /MISSING LISTWISE
  /STATISTICS COEFF OUTS R ANOVA CHANGE
  /CRITERIA=PIN(.05) POUT(.10)
  /NOORIGIN 
  /DEPENDENT   k_bm_412
  /METHOD=ENTER si reihe_beleg reihe_altneu reihe_int sir1 sir2 siri.

*Evaluation.
T-TEST PAIRS=stb WITH stkb (PAIRED)
  /CRITERIA=CI(.9500)
  /MISSING=ANALYSIS.

CORRELATIONS
  /VARIABLES=si  stkb stb std  
  /PRINT=TWOTAIL NOSIG
  /MISSING=PAIRWISE.

*with balance conditions.
REGRESSION
  /MISSING LISTWISE
  /STATISTICS COEFF OUTS R ANOVA CHANGE
  /CRITERIA=PIN(.05) POUT(.10)
  /NOORIGIN 
  /DEPENDENT stb
  /METHOD=ENTER si reihe_beleg reihe_altneu reihe_int sir1 sir2 siri.

REGRESSION
  /MISSING LISTWISE
  /STATISTICS COEFF OUTS R ANOVA CHANGE
  /CRITERIA=PIN(.05) POUT(.10)
  /NOORIGIN 
  /DEPENDENT stb
  /METHOD=ENTER si reihe_beleg reihe_altneu reihe_int sir1 sir2 siri.

REGRESSION
  /MISSING LISTWISE
  /STATISTICS COEFF OUTS R ANOVA CHANGE
  /CRITERIA=PIN(.05) POUT(.10)
  /NOORIGIN 
  /DEPENDENT stkb
  /METHOD=ENTER si reihe_beleg reihe_altneu reihe_int sir1 sir2 siri.


********************************************************** Scales Analysis**********************************************************.

FREQUENCIES VARIABLES=mani reihe_altneu reihe_beleg reihe_int spieler 
  /STATISTICS=STDDEV MINIMUM MAXIMUM MEAN MEDIAN SKEWNESS SESKEW KURTOSIS SEKURT
  /BARCHART FREQ
  /ORDER=ANALYSIS.

FREQUENCIES VARIABLES= si st1 st2 daumen1 daumen2 k_con1 k_pro1 k_con2 k_pro2 SO13_01
  /STATISTICS=STDDEV MINIMUM MAXIMUM MEAN MEDIAN SKEWNESS SESKEW KURTOSIS SEKURT
  /BARCHART FREQ
  /ORDER=ANALYSIS.

CTABLES
  /VLABELS VARIABLES=k_pro1 k_pro2 DISPLAY=BOTH
  /TABLE k_pro1 BY k_pro2 [COUNT F40.0]
  /CATEGORIES VARIABLES=k_pro1 k_pro2 ORDER=A KEY=VALUE EMPTY=EXCLUDE.

CTABLES
  /VLABELS VARIABLES=k_con1 k_con2 DISPLAY=BOTH
  /TABLE k_con1 BY k_con2 [COUNT F40.0]
  /CATEGORIES VARIABLES=k_con1 k_con2 ORDER=A KEY=VALUE EMPTY=EXCLUDE.

RELIABILITY
  /VARIABLES=GA17_01, GA17_02, GA17_03,GA17_04,GA17_05,GA17_06
  /SCALE('ALL VARIABLES') ALL
  /MODEL=ALPHA
  /STATISTICS=DESCRIPTIVE SCALE 
  /SUMMARY=TOTAL.

RELIABILITY
  /VARIABLES=Bb02_01 Bb02_02 Bb02_03 Bb02_04 Bb02_05 Bb02_06 Bb02_07 Bb02_08 Bb02_09
  /SCALE('ALL VARIABLES') ALL
  /MODEL=ALPHA
  /STATISTICS=DESCRIPTIVE SCALE 
  /SUMMARY=TOTAL.

RELIABILITY
  /VARIABLES=Bkb02_01 Bkb02_02 Bkb02_03 Bkb02_04 Bkb02_05 Bkb02_06 Bkb02_07 Bkb02_08 Bkb02_09
  /SCALE('ALL VARIABLES') ALL
  /MODEL=ALPHA
  /STATISTICS=DESCRIPTIVE SCALE 
  /SUMMARY=TOTAL.
