# Supplementary material for: Social Identity Threat Motivates Science-Discrediting Online Comments
Source: PLoS One. 2015 Feb 3;10(2):e0117476. doi: 10.1371/journal.pone.0117476 (PMC4315604; doi:10.1371/journal.pone.0117476)
Supplement: S1 Data — (ZIP) [file pone.0117476.s005.zip › Data S1/syntax-study3.sps]

COMPUTE out = 0.
 if (spieler < 1) out=1.
EXECUTE.

COMPUTE miss = 0.
if (missing(si)| missing(spieler))  miss = 1.
EXECUTE.

USE ALL.
COMPUTE filter=(out = 0 & miss = 0.).
FILTER BY filter.
EXECUTE.

DESCRIPTIVES VARIABLES=SD02_01r SD01 TIME_SUM
  /STATISTICS=MEAN.

********************************************************** ANALYSIS  **********************************************************.

DESCRIPTIVES VARIABLES= si 
  /STATISTICS=MEAN.

*centering social identificaion.
COMPUTE si_cent = si - 2.8189.

*effekt-coding.
COMPUTE dummy1e=-1.
if (mani = 2) dummy1e =1.
if (mani = 3) dummy1e = 0.
COMPUTE dummy2e=-1.
if (mani = 2) dummy2e = 0.
if (mani = 3) dummy2e = 1.
COMPUTE d1exsi = dummy1e * si_cent.
COMPUTE d2exsi = dummy2e * si_cent.
EXECUTE.

***Posting Behavior.

*Coding Scheme.
COMPUTE k = $sysmis.
if (k_con = 1 & k_pro = 0) k = 1.
if (k_con = 1 & k_pro = 1) k = 0.
if (k_con = 0 & k_pro = 0) k = 0.
if (k_con = 0 & k_pro = 1) k = -1.
EXECUTE.

NOMREG k (BASE=0 ORDER=ASCENDING) WITH si_cent dummy1e dummy2e d1exsi d2exsi
  /CRITERIA CIN(95) DELTA(0) MXITER(100) MXSTEP(5) CHKSEP(20) LCONVERGE(0) PCONVERGE(0.000001) 
    SINGULAR(0.00000001) 
  /MODEL
  /STEPWISE=PIN(.05) POUT(0.1) MINEFFECT(0) RULE(SINGLE) ENTRYMETHOD(LR) REMOVALMETHOD(LR)
  /INTERCEPT=INCLUDE
  /PRINT=PARAMETER SUMMARY LRT CPS STEP MFI.

/*simple slopes.
COMPUTE dummy_s = $sysmis.
if (mani = 3) dummy_s = 1.
if (mani = 1) dummy_s = -1.
EXECUTE.

COMPUTE k_s1 = $sysmis.
if (k = 0) k_s1 = 0.
if (k = 1) k_s1 = 1.
EXECUTE.

SORT CASES  BY mani.
SPLIT FILE SEPARATE BY  mani.

LOGISTIC REGRESSION VARIABLES k_s1
  /METHOD=ENTER  si_cent 
  /PRINT=CI(95)
   /CRITERIA=PIN(0.05) POUT(0.10) ITERATE(20) CUT(0.5).

SPLIT FILE OFF.

*Liking Disliking Behavior.
NOMREG daumen (BASE=0 ORDER=ASCENDING) WITH  si_cent  dummy1e dummy2e d1exsi d2exsi
  /CRITERIA CIN(95) DELTA(0) MXITER(100) MXSTEP(5) CHKSEP(20) LCONVERGE(0) PCONVERGE(0.000001) 
    SINGULAR(0.00000001) 
  /MODEL
  /STEPWISE=PIN(.05) POUT(0.1) MINEFFECT(0) RULE(SINGLE) ENTRYMETHOD(LR) REMOVALMETHOD(LR)
  /INTERCEPT=INCLUDE
  /PRINT=PARAMETER SUMMARY LRT CPS STEP MFI.

*Evaluation:.
REGRESSION
  /DESCRIPTIVES MEAN STDDEV
  /MISSING LISTWISE
  /STATISTICS COEFF OUTS R ANOVA CHANGE
  /CRITERIA=PIN(.05) POUT(.10)
  /NOORIGIN 
  /DEPENDENT st
  /METHOD=ENTER dummy1e dummy2e si d1exsi d2exsi .

********************************************************** MANIPULATIONCHECKS **********************************************************.
ONEWAY AF12_01 AF12_02 si BY mani
  /STATISTICS DESCRIPTIVES WELCH 
  /PLOT MEANS
  /MISSING ANALYSIS.

T-TEST
  /TESTVAL=3.5
  /MISSING=ANALYSIS
  /VARIABLES=AF12_01 AF12_02 
  /CRITERIA=CI(.95).


********************************************************** CONTENT ANALYSIS  **********************************************************.

FREQUENCIES VARIABLES= si 
                        k_pos_b
                        k_b121
                        k_b122
                        k_bm_211 
                         k_bm_212
  /STATISTICS=STDDEV MINIMUM MAXIMUM MEAN MEDIAN RANGE SKEWNESS KURTOSIS
  /ORDER=ANALYSIS
  /BARCHART FREQ. 

NONPAR CORR
  /VARIABLES=si st
                        k_pos_b
                        k_b121
                        k_b122
                        k_bm_211 
                         k_bm_212
  /PRINT=TWOTAIL NOSIG SPEARMAN
  /MISSING=PAIRWISE.

REGRESSION
  /DESCRIPTIVES MEAN STDDEV CORR SIG N
  /MISSING LISTWISE
  /STATISTICS COEFF OUTS CI(95) R ANOVA CHANGE
  /CRITERIA=PIN(.05) POUT(.10)
  /NOORIGIN 
  /DEPENDENT k_pos_b
  /METHOD=ENTER si_cent dummy1e dummy2e d1exsi d2exsi.

REGRESSION
  /DESCRIPTIVES MEAN STDDEV CORR SIG N
  /MISSING LISTWISE
  /STATISTICS COEFF OUTS CI(95) R ANOVA CHANGE
  /CRITERIA=PIN(.05) POUT(.10)
  /NOORIGIN 
  /DEPENDENT k_b121
  /METHOD=ENTER si_cent dummy1e dummy2e d1exsi d2exsi.

REGRESSION
  /DESCRIPTIVES MEAN STDDEV CORR SIG N
  /MISSING LISTWISE
  /STATISTICS COEFF OUTS CI(95) R ANOVA CHANGE
  /CRITERIA=PIN(.05) POUT(.10)
  /NOORIGIN 
  /DEPENDENT k_b122
  /METHOD=ENTER si_cent dummy1e dummy2e d1exsi d2exsi.

REGRESSION
  /DESCRIPTIVES MEAN STDDEV CORR SIG N
  /MISSING LISTWISE
  /STATISTICS COEFF OUTS CI(95) R ANOVA CHANGE
  /CRITERIA=PIN(.05) POUT(.10)
  /NOORIGIN 
  /DEPENDENT k_bm_211 
  /METHOD=ENTER si_cent dummy1e dummy2e d1exsi d2exsi.

REGRESSION
  /DESCRIPTIVES MEAN STDDEV CORR SIG N
  /MISSING LISTWISE
  /STATISTICS COEFF OUTS CI(95) R ANOVA CHANGE
  /CRITERIA=PIN(.05) POUT(.10)
  /NOORIGIN 
  /DEPENDENT k_bm_212
  /METHOD=ENTER si_cent dummy1e dummy2e d1exsi d2exsi.


********************************************************** Scales Analysis **********************************************************.

FREQUENCIES VARIABLES=mani spieler 
  /STATISTICS=STDDEV MINIMUM MAXIMUM MEAN MEDIAN SKEWNESS SESKEW KURTOSIS SEKURT
  /BARCHART FREQ
  /ORDER=ANALYSIS.

FREQUENCIES VARIABLES= si st daumen  k_con k_pro SO13_01
  /STATISTICS=STDDEV MINIMUM MAXIMUM MEAN MEDIAN SKEWNESS SESKEW KURTOSIS SEKURT
  /BARCHART FREQ
  /ORDER=ANALYSIS.


RELIABILITY
  /VARIABLES=GA17_01, GA17_02, GA17_03,GA17_04,GA17_05,GA17_06
  /SCALE('ALL VARIABLES') ALL
  /MODEL=ALPHA
  /STATISTICS=DESCRIPTIVE SCALE 
  /SUMMARY=TOTAL.

RELIABILITY
  /VARIABLES=B102_01,B102_02,B102_03,B102_04,B102_05,B102_06,B102_07,B102_08,B102_09
  /SCALE('ALL VARIABLES') ALL
  /MODEL=ALPHA
  /STATISTICS=DESCRIPTIVE SCALE 
  /SUMMARY=TOTAL.

*Additional Analysis based on Median-Split

COMPUTE si_m = $sysmis.
if (si > 2.6667) si_m = 1.
if (si <= 2.6667) si_m = 0.
EXECUTE.

SORT CASES  BY si_m.
SPLIT FILE SEPARATE BY si_m.

CROSSTABS
  /TABLES=k BY mani
  /FORMAT=AVALUE TABLES
  /CELLS=COUNT COLUMN
  /COUNT ROUND CELL.

SPLIT FILE OFF.
